# Supplementary material for: A Novel View on the Taxonomy of Sulfate-Reducing Bacterium ‘Desulfotomaculum salinum’ and a Description of a New Species Desulfofundulus salinus sp. nov
Source: Microorganisms. 2024 May 30;12(6):1115. doi: 10.3390/microorganisms12061115 (PMC11206085; doi:10.3390/microorganisms12061115)
Supplement: Supplementary file 1 [file microorganisms-12-01115-s001.zip]

Archive with 1 entries (1 files):
- microorganisms-3026080-supplementary.pdf
